# Supplementary material for: Histological evaluation of five suture materials in the telson ligament of the American horseshoe crab (Limulus polyphemus)
Source: PeerJ. 2019 Aug 1;7:e7061. doi: 10.7717/peerj.7061 (PMC6679907; doi:10.7717/peerj.7061)
Supplement: Supplemental Information 1 — Each horizontal column represents a glass slide and the pathologist’s interpretation. [file peerj-07-7061-s001.xlsx]

## Sheet: Sheet1
Limulus Horseshoe Crab Study: biopsies of the membrane of the Telson. Histology # 09-5381. April 6, 2010
Slide Number	Grade	Tissue Reaction Grade with Comments
1	3	Grade 3
2	0	Grade 0. Bland.
3	0	Grade 0. Bland.
4	4	Grade 4. Much more intense rxn.
5	2	Grade 2
6	1	Grade 1
7	4	Grade 4. Small, encysted parasite (embryonated?) in 1 section.
8	4	Grade 4, with granulomas around bits of possible suture material.
9	0	Grade 0. Biopsy not very deep.
10	2	Grade 2
11	3	Grade 3
12	1	Grade 1
13	2	Grade 2
14	4	Grade 4
15	1	Grade 1. Shallow/artifacts; section appears slightly pulled apart.
16	3	Grade 3
17	0	Grade 0
18	2	Grade 2
19	1	Grade 1
20	3	Grade 3
21	2	Grade 2
22	1	Grade 1. Section appears slightly pulled apart.
23	0	Grade 0. Shallow section (?).
24	1	Grade 1
25	2	Grade 2
26	2	Grade 2
27	2	Grade 2
28	1	Grade 1
		[END OF SLIDE SET @ # 28]
